# Supplementary material for: The tetrapod fauna of the upper Permian Naobaogou Formation of China: 6. Turfanodon jiufengensis sp. nov. (Dicynodontia)
Source: PeerJ. 2021 Feb 17;9:e10854. doi: 10.7717/peerj.10854 (PMC7896508; doi:10.7717/peerj.10854)
Supplement: Supplemental Information 2 — This file is using software TNT 1.5. [file peerj-09-10854-s002.tnt]

nstates cont; 
nstates 32 ; 
xread 'Data saved from TNT' 
197 112 
&[cont] 
Biarmosuchus_tener  0.693   ?   0.261   ?   0.148 0.029   ?     ?   5.800   ?     ?     ?   1.060   ?   0.502 1.870   ?   0.446   ?   0.553 0.426 0.000   ?   
Hipposaurus_boonstrai  0.606   ?   0.263 0.842 0.190 0.046   ?     ?   3.500   ?     ?     ?   1.070   ?   0.539 2.630 0.667 0.367 0.125   ?     ?   0.000 0.222 
Archaeosyodon_praeventor    ?     ?     ?     ?     ?   0.104   ?     ?   5.600   ?     ?     ?     ?     ?   0.920   ?     ?     ?     ?     ?     ?     ?     ?   
Titanophoneus_potens  0.758   ?   0.244 0.700 0.227 0.051   ?     ?   6.200   ?     ?     ?   1.160   ?   0.855 1.620 0.500 0.292 0.274 0.500   ?   0.000 0.343 
Gorgonops_torvus  0.504   ?   0.290 1.150 0.305 0.072   ?     ?   8.500   ?     ?     ?   0.977   ?     ?     ?     ?   0.329   ?     ?     ?     ?     ?   
Lycosuchus_vanderrieti  0.509   ?   0.261 0.333 0.352 0.303   ?     ?   7.700 0.094   ?     ?   1.060   ?   0.595 1.710 0.500 0.333 0.294   ?     ?   0.000 0.400 
Glanosuchus_macrops  0.547   ?   0.145 0.250 0.367 0.218   ?     ?   5.300 0.050   ?     ?   1.020   ?   0.718 2.120 0.545 0.309 0.200 0.833   ?   0.000 0.342 
Biseridens_qilianicus    ?     ?     ?   1.032   ?   0.094   ?     ?     ?     ?     ?   11.000   ?     ?   0.956   ?     ?     ?     ?     ?     ?     ?     ?   
Anomocephalus_africanus    ?     ?     ?     ?     ?     ?     ?     ?     ?     ?     ?     ?     ?     ?     ?     ?     ?     ?     ?     ?     ?     ?     ?   
Tiarajudens_eccentricus    ?     ?     ?     ?     ?     ?     ?     ?     ?     ?     ?     ?     ?     ?     ?     ?     ?   0.396 0.164   ?     ?     ?     ?   
Otsheria_netzvetajevi  0.381 5.425 0.231   ?   0.512 0.108   ?   0.181 5.300 0.108 10.950 15.500 0.860   ?     ?     ?     ?     ?     ?     ?     ?     ?     ?   
Ulemica           0.470 5.364 0.125 1.060 0.407 0.102   ?   0.216 4.900   ?   10.905 15.400 1.098 0.294 0.964 1.135   ?     ?     ?     ?     ?     ?     ?   
Suminia_getmanovi  0.336 4.879 0.205   ?   0.230 0.105   ?   0.198 5.000 0.090 10.455 11.600 0.902 0.395 0.899 1.136 0.558 0.299 0.133 0.709 0.966 0.000 0.186 
Patranomodon_nyaphulii  0.290   ?   0.228 0.914 0.272 0.076   ?   0.202 6.000 0.043 11.029 13.700 0.744 0.476 1.250 1.059   ?     ?     ?     ?     ?   0.000   ?   
Galeops_whaitsi   0.339 5.325 0.180   ?   0.327   ?     ?   0.136 4.100   ?   10.385   ?     ?   0.489 0.831 0.968 0.646 0.356 0.181   ?     ?     ?   0.257 
Galepus_jouberti    ?     ?     ?   0.855   ?     ?     ?     ?     ?     ?     ?     ?     ?     ?     ?     ?     ?   0.351 0.149   ?     ?   0.000   ?   
Galechirus_scholtzi    ?     ?     ?     ?     ?     ?     ?     ?     ?     ?     ?     ?     ?   0.355 0.865 0.700   ?   0.401 0.206   ?     ?   0.000   ?   
Eodicynodon_oelofseni  0.351   ?     ?   0.968 0.435   ?   2.470   ?     ?     ?     ?   12.000   ?   0.259 0.708   ?     ?     ?     ?     ?     ?     ?     ?   
Eodicynodon_oosthuizeni  0.322 5.555 0.234 0.908 0.518 0.111 2.501 0.140 8.200 0.182 10.457 9.000 0.847 0.253 0.698 1.061 0.446 0.509 0.244 0.300 0.500 0.000 0.475 
Colobodectes_cluveri  0.203 5.714 0.195   ?   0.520 0.269 2.070 0.142 6.600 0.206 10.177   ?   0.948   ?     ?     ?     ?     ?     ?     ?     ?     ?     ?   
Lanthanostegus_mohoii    ?     ?     ?   0.661   ?     ?   2.434   ?     ?     ?     ?     ?     ?     ?     ?     ?     ?     ?     ?     ?     ?     ?     ?   
Eosimops_newtoni  0.186 5.890 0.243 0.795 0.541 0.257 2.013 0.126 8.100 0.172 9.402 11.300 0.831 0.402 0.803 0.904 0.633 0.466 0.260   ?     ?   0.000 0.444 
Diictodon_feliceps  0.247 5.925 0.223 0.640 0.534 0.273 1.702 0.135 8.000 0.214 9.418 11.900 0.881 0.257 0.742 0.901 0.443 0.486 0.297 0.670 1.388 0.000 0.366 
Robertia_broomiana  0.237 5.863 0.197 0.721 0.555 0.259 1.681 0.108 8.600 0.199 9.417 9.800 0.850 0.132 0.711 0.868 0.487 0.502 0.227   ?     ?   0.000 0.309 
Prosictodon_dubei  0.238 5.807 0.171 0.864 0.548 0.228 2.469 0.098 8.100 0.131 9.780 9.300 0.881   ?   0.834 0.637   ?     ?     ?     ?     ?     ?     ?   
Endothiodon_bathystoma  0.335 5.396 0.378 0.268 0.599 0.400 1.457 0.111 8.100 0.147 9.694 7.100 0.988 0.373 0.798 0.730 0.554 0.491 0.406 0.301 0.964 0.000 0.414 
Endothiodon_tolani  0.328   ?     ?   0.396   ?   0.025 1.505 0.109 10.600   ?     ?     ?   0.902 0.319 0.723 0.825   ?     ?     ?     ?     ?     ?     ?   
Niassodon_mfumukasi    ?     ?     ?   0.867   ?     ?   1.548   ?   8.400   ?     ?   9.500 0.697 0.290 0.859 0.938   ?     ?     ?   0.214 1.145   ?     ?   
Brachyprosopus_broomi  0.231 5.810 0.190 0.998 0.515 0.338 1.847 0.129 6.800 0.150 9.687 10.600 0.898 0.132 0.715 0.824 0.612 0.437   ?     ?     ?   0.000 0.315 
Pristerodon_mackayi  0.225 5.874 0.184 1.026 0.582 0.222 1.751 0.123 10.000 0.206 9.578 11.200 0.813 0.208 0.723 0.928 0.594 0.430 0.277 0.275 0.500 0.000 0.275 
Emydops           0.220 5.872 0.204 0.906 0.537 0.166 1.646 0.118 9.800 0.176 9.667 9.300 0.840 0.398 0.692 0.955 0.668 0.428 0.230 0.454 1.283 0.000 0.353 
Digalodon_rubidgei  0.354 6.155 0.294 0.899 0.473 0.139 1.565 0.134   ?   0.173   ?     ?   0.871 0.293   ?     ?     ?     ?     ?     ?     ?     ?     ?   
Dicynodontoides   0.269 5.950 0.240 0.764 0.539 0.211 1.492 0.085 8.823 0.181 9.814 11.900 0.887   ?   0.726 0.924 0.304 0.497   ?   0.167 2.500 0.406 0.359 
Kombuisia_frerensis  0.193 5.976 0.202 0.400 0.555   ?   1.589 0.195   ?     ?   9.645   ?   0.746   ?   0.684   ?     ?     ?     ?     ?     ?     ?     ?   
Myosaurus_gracilis  0.260 5.902 0.275 1.032 0.483 0.108 1.590 0.085 9.600 0.208 9.775 9.600 0.853 0.348 0.958 0.942 0.586   ?     ?     ?     ?     ?   0.208 
Cistecephalus_microrhinus  0.279 6.056 0.289 1.139 0.509 0.088 1.490 0.117 9.550   ?   9.965 10.200 0.872 0.380 0.687 0.789 0.485 0.403 0.317 0.754 1.857 0.000 0.324 
Cistecephaloides_boonstrai  0.311 6.047 0.425 1.319 0.372 0.040   ?   0.194   ?     ?   10.305 12.500 0.632 0.346 0.796 0.914   ?     ?     ?     ?     ?     ?     ?   
Kawingasaurus_fossilis  0.308 5.933 0.330 1.404 0.340   ?   1.500 0.135 10.700   ?   10.119 10.000 0.836 0.286   ?   0.964 0.298 0.419   ?     ?     ?     ?   0.446 
Daqingshanodon_limbus  0.282 6.112 0.260 0.619 0.442 0.180 1.528 0.080   ?   0.189 9.340 10.300 0.808 0.212 0.677 0.819   ?     ?     ?     ?     ?     ?     ?   
Keyseria_benjamini  0.244 6.155 0.159 1.034 0.605 0.203 1.600 0.083 6.300   ?     ?   9.000 0.831   ?     ?     ?     ?     ?     ?     ?     ?     ?     ?   
Rhachiocephalus_magnus  0.329 6.094 0.271 0.738 0.598 0.606 1.480 0.094 8.800 0.143 9.170 12.800 1.010 0.167 0.838 0.777 0.501 0.506   ?     ?     ?     ?   0.372 
Kitchinganomodon_crassus  0.320 6.137 0.318 0.708 0.566 0.752 1.556 0.108 7.400 0.070 9.747 11.100 0.936 0.165 0.843 0.752   ?   0.466   ?     ?     ?     ?     ?   
Oudenodon_bainii  0.281 6.054 0.173 0.844 0.609 0.271 1.458 0.092 8.100 0.141 9.219 11.300 0.864 0.264 0.798 0.745 0.570 0.491 0.366 0.514 0.765 0.353 0.411 
Tropidostoma_dubium  0.284 5.989 0.197 0.899 0.565 0.277 1.436 0.098 8.800 0.140 9.106 12.400 0.875 0.237 0.758 0.766 0.531 0.503   ?   0.474 1.368 0.345 0.378 
Australobarbarus  0.333 6.058 0.183 0.697 0.561 0.298 1.324 0.101 6.100 0.160 9.822 13.350 0.882 0.193 0.624 0.694 0.466 0.485   ?   0.848 1.033 0.333 0.391 
Syops_vanhoepeni    ?     ?     ?   0.484   ?   0.343   ?     ?     ?     ?     ?     ?     ?     ?     ?     ?     ?     ?     ?     ?     ?     ?     ?   
Odontocyclops_whaitsi  0.376 6.066 0.232 0.988 0.551 0.232 1.448 0.092 10.100 0.131 9.740 12.300 0.929 0.213 0.787 0.731 0.551 0.518 0.427 0.435 1.130 0.426 0.491 
Idelesaurus_tataricus  0.367 5.967 0.175 1.022 0.500 0.174 1.497 0.107 8.250 0.173 10.118 13.500 0.969 0.204 0.693 0.764   ?     ?     ?     ?     ?     ?     ?   
Aulacephalodon_bainii  0.300 6.089 0.323 0.892 0.583 0.204 1.425 0.117 6.800 0.122 9.480 13.500 0.822 0.172 0.760 0.785 0.550 0.532 0.348 0.714 1.067 0.395 0.491 
Pelanomodon_moschops  0.289 6.093 0.305 0.912 0.584 0.213 1.468 0.104 9.400 0.155 9.414 12.300 0.801   ?   0.856 0.742   ?     ?     ?     ?     ?     ?     ?   
Geikia_locusticeps  0.256 6.049 0.278 0.908 0.514 0.251 1.627 0.104 8.720 0.141 9.392 13.900 0.756 0.205 0.818 0.848   ?     ?     ?     ?     ?     ?     ?   
Geikia_elginensis  0.366   ?   0.521 0.846 0.529   ?   1.429   ?     ?     ?     ?   13.100 0.829 0.212 0.900 0.987   ?     ?     ?     ?     ?     ?     ?   
Elph_borealis     0.279 5.927 0.186 0.640 0.544 0.290 1.515 0.157 8.900   ?     ?   13.000 0.914   ?   0.781   ?     ?     ?     ?     ?     ?     ?     ?   
Interpresosaurus_blomi    ?     ?     ?     ?     ?     ?     ?     ?     ?     ?     ?     ?     ?     ?     ?     ?     ?     ?     ?     ?     ?     ?     ?   
Katumbia_parringtoni  0.196 5.868 0.220 0.527 0.541 0.347 1.489 0.112 9.300 0.132 9.928 14.400   ?     ?   0.833 0.822   ?     ?     ?     ?     ?     ?     ?   
Delectosaurus_arefjevi  0.369 5.861 0.258 0.702 0.546 0.334 1.618 0.119 7.800 0.130 9.798 14.700 0.985   ?     ?     ?     ?     ?     ?     ?     ?     ?     ?   
Dicynodon_lacerticeps  0.324 5.982 0.253 0.607 0.546 0.359 1.485 0.117 7.700 0.121 9.869 11.900 0.926 0.241 0.749 0.766   ?     ?     ?     ?     ?     ?     ?   
Daptocephalus_leoniceps  0.268 6.091 0.237 0.539 0.567 0.437 1.500 0.118 6.400 0.111 9.378   ?   0.858 0.238 0.763 0.750   ?   0.545   ?     ?   1.667   ?     ?   
Dinanomodon_gilli  0.337 6.170 0.205 0.480 0.577 0.522 1.347 0.116 7.800 0.107 9.751 9.900 1.047 0.186   ?   0.724   ?     ?     ?     ?     ?     ?     ?   
Peramodon_amalitzkii  0.272   ?   0.224 0.563 0.553 0.369   ?     ?     ?     ?     ?   9.500 0.839 0.167 0.676 0.680 0.463   ?     ?     ?     ?     ?   0.494 
Vivaxosaurus_trautscholdi  0.380 6.019 0.230 0.685 0.481 0.285 1.824 0.116 7.900 0.121 10.203 13.900 1.041 0.203 0.702 0.731 0.317 0.544   ?     ?     ?     ?   0.641 
Jimusaria_sinkiangensis  0.307   ?   0.278 0.672 0.767 0.464 1.443 0.089 7.200 0.098   ?   8.900 0.992 0.251   ?   0.699   ?     ?     ?     ?     ?     ?     ?   
Sintocephalus_alticeps  0.354 5.969 0.244 0.516 0.522 0.294 1.338 0.124 6.500 0.132 9.399 9.600 1.022   ?     ?     ?     ?     ?     ?     ?     ?     ?     ?   
Basilodon_woodwardi  0.315 5.994 0.212 0.722 0.497 0.225 1.305 0.128 5.700 0.139 9.599 12.600 0.814   ?     ?     ?     ?     ?     ?     ?     ?     ?     ?   
Turfanodon_bogdaensis  0.320 6.160 0.285 0.640 0.567 0.416 1.380 0.121 8.500 0.078 9.470 10.000 0.895-0.920   ?     ?     ?     ?     ?     ?     ?     ?     ?     ?   
T_jiufengensis    0.270-0.340 6.060-6.320 0.322 0.944 0.340 0.418 1.535-1.610 0.110-0.124 6.000   ?   9.500   ?   0.809-1.010 0.196-0.290   ?   0.810   ?     ?     ?     ?     ?     ?     ?   
Gordonia_traquairi  0.252   ?   0.139 0.650 0.604 0.309   ?     ?     ?     ?     ?     ?   0.924 0.188   ?   0.773 0.543 0.490 0.144   ?     ?     ?   0.476 
Euptychognathus_bathyrhynchus  0.336 6.028 0.130 0.562 0.560 0.238 1.559 0.091 6.500 0.084 9.663 10.250 0.792   ?   0.790 0.815   ?     ?     ?     ?     ?     ?     ?   
Lystrosaurus_hedini  0.320 6.111 0.414 0.705 0.413 0.146 1.471 0.174 9.200 0.079 10.203 11.400 0.673 0.294 0.691 0.781   ?     ?     ?     ?     ?     ?     ?   
Lystrosaurus_maccaigi  0.274 6.072 0.347 0.656 0.325 0.108 1.764 0.165 8.400 0.123 10.022 10.900 0.805 0.354 0.711 0.706   ?   0.526 0.540   ?     ?   0.389   ?   
Lystrosaurus_curvatus  0.315 6.005 0.383 0.689 0.417 0.119 1.664 0.162 7.400 0.086 10.145 8.600 0.906 0.289 0.767 0.643 0.473 0.485 0.465 0.787 1.484 0.313 0.489 
Lystrosaurus_declivis  0.347 5.954 0.424 0.705 0.415 0.112 2.141 0.157 8.800 0.097 10.309 9.700 0.874 0.315 0.757 0.711 0.418 0.458 0.478 0.750 1.300 0.347 0.545 
Lystrosaurus_murrayi  0.288 6.003 0.427 0.726 0.466 0.143 2.001 0.175 8.400 0.101 10.358 11.700 0.816 0.316 0.793 0.754 0.478 0.460 0.441 0.843 1.455 0.392 0.605 
Shansiodon        0.265 6.064 0.327 0.163 0.538 0.633 1.314 0.130 7.200 0.100 9.780 11.200 1.129 0.286 0.821 0.840 0.575 0.479   ?   0.758 1.363 0.363 0.675 
Tetragonias_njalilus  0.378 5.912 0.354 0.201 0.574 0.446   ?   0.125 6.800 0.088 10.009 10.400 1.004 0.205 0.858 0.796 0.447 0.481 0.300 0.675 1.852 0.304 0.596 
Vinceria_andina   0.267 6.099 0.352 0.201 0.490 0.466   ?   0.137 7.000 0.153 10.552 11.300 0.983   ?     ?     ?     ?     ?     ?     ?     ?     ?     ?   
Rhinodicynodon_gracile  0.304 6.213 0.253 0.500 0.523 0.435 1.568 0.100   ?     ?   9.174 10.100 0.879 0.240 0.875 0.734 0.490 0.354 0.361   ?     ?   0.352 0.383 
Dinodontosaurus   0.398 6.104 0.347 0.240 0.461 0.328 1.414 0.135 7.300 0.074 10.155 10.900 0.926 0.202 0.814 0.653 0.398 0.507 0.423 0.652 1.896 0.310 0.752 
Angonisaurus_cruickshanki  0.339 6.301 0.514 0.667 0.572 0.600 1.491 0.190 5.900 0.060 10.206 10.000 1.012 0.143 0.785 0.722   ?   0.524   ?   0.647 2.541   ?     ?   
Kannemeyeria_simocephalus  0.421 6.121 0.409 0.289 0.531 0.479 1.461 0.147 9.800 0.074 10.478 12.100 1.147 0.179 0.800 0.686 0.551 0.558 0.338   ?   1.381 0.372 0.411 
Kannemeyeria_lophorhinus  0.361 6.286   ?   0.663   ?   0.318 2.051 0.149 10.800 0.086 10.432   ?     ?   0.077 0.786 0.542   ?     ?     ?     ?     ?     ?     ?   
Dolichuranus_primaevus  0.356 6.079 0.392 0.293 0.484 0.400 1.339 0.143 8.700 0.085 10.672 9.700 1.018 0.192 0.756 0.542   ?   0.519   ?     ?     ?   0.425   ?   
Sinokannemeyeria  0.420 6.140 0.478 0.543 0.382 0.175 1.505 0.161 5.900 0.109 10.469   ?   0.918 0.243 0.549 0.385 0.494 0.489 0.556 0.458 1.187 0.408 0.405 
Parakannemeyeria  0.455 6.280 0.377 0.359 0.354 0.195 1.468 0.122 7.500 0.102 9.688 12.300 0.920 0.166 0.790 0.515 0.467 0.520 0.478 0.443 1.465 0.411 0.294 
Xiyukannemeyeria_brevirostris  0.286 6.203 0.413 0.460 0.433 0.230   ?   0.169 8.500 0.086 10.027 8.900 0.795 0.320   ?   0.668   ?     ?     ?     ?     ?     ?     ?   
Rabidosaurus_cristatus  0.464   ?     ?   0.268 0.607   ?     ?     ?     ?     ?     ?     ?     ?     ?     ?     ?     ?     ?     ?     ?     ?     ?     ?   
Rhadiodromus      0.509 6.144 0.403 0.285 0.574 0.254   ?   0.122 6.900 0.088 10.023 10.800 1.085   ?     ?     ?     ?     ?   0.604   ?     ?     ?     ?   
Wadiasaurus_indicus  0.423 6.105 0.337 0.539 0.506 0.523   ?   0.218   ?     ?     ?   10.600 1.052 0.344 0.900 0.810 0.607 0.563 0.450 0.562 1.239 0.417 0.355 
Shaanbeikannemeyeria  0.527 6.069 0.513 0.886 0.500 0.414   ?   0.157 7.800 0.176 10.642 11.300 1.432   ?   0.734   ?     ?   0.580   ?     ?     ?   0.416   ?   
Rechnisaurus_cristarhynchus  0.510 5.971 0.436 0.154   ?   0.211   ?   0.140 9.900   ?     ?     ?     ?     ?     ?     ?     ?     ?     ?     ?     ?     ?     ?   
Uralokannemeyeria_vjuschkovi  0.490   ?   0.407 0.526 0.454 0.233   ?   0.147   ?   0.091   ?   11.900 1.154   ?     ?     ?     ?     ?     ?   0.819 1.193   ?     ?   
Zambiasaurus_submersus    ?     ?     ?     ?     ?     ?     ?     ?     ?     ?     ?     ?     ?     ?     ?     ?     ?   0.498   ?     ?     ?   0.401   ?   
Placerias_hesternus    ?     ?     ?     ?     ?     ?     ?     ?     ?     ?     ?     ?     ?     ?     ?     ?     ?   0.490 0.499   ?     ?     ?     ?   
Moghreberia_nmachouensis    ?     ?     ?     ?     ?     ?     ?     ?     ?     ?     ?     ?     ?     ?     ?     ?     ?     ?     ?     ?     ?     ?     ?   
Stahleckeria_potens  0.438 5.992 0.445 0.726 0.491 0.288   ?   0.183 11.100 0.052 10.284 8.700 0.953 0.237 0.856 0.897 0.442 0.530   ?   0.391 2.217 0.434 0.565 
Sangusaurus_parringtonii  0.411 6.177 0.461 0.618   ?   0.368 1.129 0.144   ?   0.091   ?   9.200 1.061   ?   0.832   ?     ?     ?     ?   0.592 1.944 0.433   ?   
Eubrachiosaurus_browni    ?     ?     ?     ?     ?     ?     ?     ?     ?     ?     ?     ?     ?     ?     ?     ?     ?   0.538   ?     ?   1.789   ?     ?   
Jachaleria        0.392 6.078 0.393 0.199 0.379 0.499 1.431 0.161 4.000 0.084 10.269   ?   0.766   ?   0.822 0.766 0.427   ?   0.529   ?   0.808 0.434 0.667 
Ischigualastia_jenseni  0.482 6.139 0.423 0.331 0.479 0.528 1.390 0.151 5.700 0.064 10.023   ?   1.032   ?   0.912 0.841 0.419 0.577 0.561   ?   0.818 0.412 0.526 
Rastodon_procurvidens  0.221   ?   0.209 0.444 0.570 0.258   ?   0.128 6.300 0.105   ?   12.000 0.907 0.100 0.824 0.786   ?     ?     ?     ?     ?     ?     ?   
Sauroscaptor_tharavati  0.281   ?   0.298 1.339 0.421 0.048   ?     ?     ?     ?     ?     ?   0.912 0.564 0.730 0.714   ?     ?     ?     ?     ?     ?     ?   
Bulbasaurus_phylloxyron  0.284 6.003 0.250 0.562 0.534 0.233 1.362 0.112 10.333 0.052 9.851 14.780 0.887   ?   0.643   ?     ?     ?     ?     ?     ?     ?     ?   
Compsodon_helmoedi  0.196 5.874 0.207 1.066 0.431 0.187 1.710 0.082 10.300 0.220 9.858 11.000 0.817   ?     ?     ?     ?     ?     ?     ?     ?     ?     ?   
Pentasaurus_goggai    ?     ?     ?     ?     ?     ?     ?     ?     ?     ?     ?     ?     ?     ?     ?     ?     ?     ?     ?     ?     ?     ?     ?   
Thliptosaurus_imperforatus  0.279   ?   0.198 0.840 0.407   ?   1.500 0.116   ?     ?     ?     ?     ?     ?   0.750 0.667   ?     ?     ?     ?     ?     ?     ?   
Ufudocyclops_mukanelai  0.376   ?   0.468 0.450 0.515 0.363 1.409 0.156 9.310   ?     ?   10.900 0.983   ?     ?     ?     ?     ?     ?     ?     ?     ?     ?   
Dicynodon_angielczyki  0.308 5.937 0.253 0.524 0.569 0.359 1.351 0.105 7.560 0.114 9.950 12.000 0.965 0.219 0.808   ?   0.476   ?     ?     ?     ?     ?     ?   
Daptocephalus_huenei  0.292 6.091 0.230 0.564 0.569 0.414 1.250 0.123   ?   0.117 9.680   ?   1.024   ?     ?     ?     ?   0.543   ?     ?     ?     ?     ?   
LPB_1993_3        0.297 5.968   ?     ?   0.276 0.134   ?   0.131 8.333 0.140   ?     ?   0.876   ?     ?     ?     ?     ?     ?     ?     ?     ?     ?   
LPB_1993_2        0.200   ?   0.295   ?   0.408 0.281   ?     ?     ?     ?     ?   14.698 0.829   ?     ?     ?     ?     ?     ?     ?     ?     ?     ?   
LPB_1995_9        0.205   ?   0.254   ?     ?   0.316   ?   0.124   ?   0.101   ?     ?   0.935   ?     ?     ?     ?     ?     ?     ?     ?     ?     ?   
Taoheodon_baizhijuni  0.240 6.100 0.237   ?     ?   0.260 1.180 0.110   ?   0.105 9.640   ?   0.910 0.285   ?     ?     ?     ?     ?     ?     ?     ?     ?   
&[num] 
Biarmosuchus_tener 000002000000000000010000000????00000000000000?200020000000000000100000100100000000000000?01201??0??00?0??0000??0000000000000000??0000000000000?0000?100001101?000110000110?00? 
Hipposaurus_boonstrai 000002000000000000010000000????000000000000010200000000000000000100000101100000000000000?01001??0?000?0???000000?00000000000000??0000010000000?10000100011101????0?000010??00? 
Archaeosyodon_praeventor 000002000000000000010000100????00000001000000?2000100000000000001000??010000001000000000?01201??0???0????????????00001100000000??000????????0??????????????????????????????0?? 
Titanophoneus_potens 000002000000000010000000000????00000001001000?10000000[02]000000000100000010000001000000000?012010000000?0010000100000000000000000??0001000000000?00000?0000000011001100012?1?00? 
Gorgonops_torvus 000002000000000000000000000????000000001000010200020002000000000100000100000000000000000?012010000000?0000000000000000000000000??0000011000000?000001000100010001101110011?00? 
Lycosuchus_vanderrieti 000002000000000000000001000????00020000000000?102011001000000000100000010010001100000000?0120100100001001?000000000000000000000??0100020100000?00000100010001110???000?????00? 
Glanosuchus_macrops 000002000000000000010000000????00000000000010?102011001000000000100000010010001100000000?01201000000010010000000000000000000000??0100020100000?000001000100011100100001211?00? 
Biseridens_qilianicus 000002100000000010010000100????00000001000100?2000100000000000001001??000000001000000000?00?01??????0?0???000100?00101001000000??000000?1???0????????????????????????????????? 
Anomocephalus_africanus ???????0?????00??0?0?100??0??????0???0???00??????????????0??0000?0?01???????????????1???????2????????????????????1??010???????0??????????????????????????????????????????????? 
Tiarajudens_eccentricus 0??????0?0??000010000000100????000??00?0000??????????????00?0000?0?01?????????????011????0??2???????????????????????????????????????????????????00???0001010??????????12?1??0? 
Otsheria_netzvetajevi 000002101000000?1001?100?00?????0000000000000?2?0010?000000000101010??11??10100001010000?00011???00?000???1?1??0?????????????????????????????????????????????????????????????? 
Ulemica          000002101010000?1001?000100????00000001000000?200010?0000100001010?000110011102001010010?00011??1000010?10??1?0001010111101000100[01]00000010011??????????????????????????????0?? 
Suminia_getmanovi 000002?0101000001001?100200?????0010000000000?210010?00002000010?010001100?1102021010010?010110?100?0000101001?0?10002111000001000000000000210?000000000000010000000000010?00? 
Patranomodon_nyaphulii 000?0?10101?00002000?100100?????000000000000100100000010000000100000000000100010?0110000?01011??0001100?10100100?10?01001000000????00031000010??????????????0110???000?????0?? 
Galeops_whaitsi  00000210101000002000?100100??????1?000000000???1000?00?0?200001010?00100001?0010?0?10000?0?0110?1?1?1????????????1000??0100000100?10113100011??0010000000100??????????????00?? 
Galepus_jouberti ?00?02??1????00??0????????0??????????????00??????????????????0?????0??????????????????????????????????????????????0?01001?0000??????????????1??????1?00010?0?11?00?000?2?1???? 
Galechirus_scholtzi 00??0??010?0?00??000?1001?0??????1??00???????????????????????????0?0?????????????????????????????????????????????10?0100100??0???????031????1???0000??0?1000011?00?0001211???? 
Eodicynodon_oelofseni ???????01?100000200001001?0????????0?000000010??0010001002010?200??0??0000111030????012???1310??000???0????0?10?010111002000001001?01??1??121??????????????????????????????0?? 
Eodicynodon_oosthuizeni 0000101210100000200002001010000001100000000010010010001002110020101010000011103010010121001310010000100001101100010101002001002001001131111210?0001000000110?1101000001???100? 
Colobodectes_cluveri 01001012101000002000020010100000011000001000101100000010?21100201010??0001111030100101210013100100001100??10???0?????????????????????????????????????????????????????????????? 
Lanthanostegus_mohoii ??????????1????0?????200?1?????0???0?0100010101?001000200???0000?0?0??0???1110301?01012110?310?100?0110??????????????????????????????????????????????????????????????????????? 
Eosimops_newtoni 111010121110000020000210111200010100001000101011001000200211002011101010[01][01]111030100101210013100?000011001?1?1100?1011???4000111000001131?11210?10011?0000010?1101000001????00? 
Diictodon_feliceps 11101012111000002000022??1120001[01]1[01]0001000001011200000[12]00211002011101011111110301001012100121000000112001110110001012???2001111001001131111211?1001100000000?1101000001211000? 
Robertia_broomiana 11101012111000002000021011120001010000100000101100100020021100201110101000111030100101210012100?000111001?1011000101110?200111100?001131111210?1001?00000000?11???00001211?00? 
Prosictodon_dubei 11101012111000002000021011120001011000100000101120000010?2110020111010100011103010010121001210??00011100111?1100?1011???20?111100?0?1??1??121????????????????????????????????? 
Endothiodon_bathystoma 1001[01]2111012000020100111200?????0[12]?00100[01]10111111010102002110020101110100011113021010120?0131000000112001?1?1100010112003011202001001141111212?00010?0000100?11011?0001211000? 
Endothiodon_tolani 100102111012000120100211200????00[01]0000001??010111010101002?1??2??0?11011001111302101012100131000000?1200??11110001011200301120200100114111121??????????????????????????????0?? 
Niassodon_mfumukasi 1???22?11?1?0001???0?11011100101010000000000212100200010020100201010101000111131110?012110121000000111001111110001011??0400?20200100114?111211?????????????????01???1??????0?? 
Brachyprosopus_broomi 101112121011000120000211111001000100001000001011001000200211002010101000001110302001012100121101000112001?11110001011200200120100100113111121??0001??000010????????01??????0?? 
Pristerodon_mackayi 110012121010000020000210111001000100001000?010110010001012110020111010100011103021010121001210010001120011101100010112002?01202001001131111212?1101000000100?1101?00001211?00? 
Emydops          101110121010000020000200111101010100000000001011001000100201002011101011111110301101012110021000001112001011110101011[12]004000202101001131111210?1?010?00000001110???0001211?00? 
Digalodon_rubidgei 12102012101000012000022??0110100010000001000101100200030121100201110101111111030110101210012100000111?001?111100?1012???40002????100???????????????????????????????????????0?? 
Dicynodontoides  10112012101000012000022??11101000100000010002011200000100211002010101010001110301101012110021000001112001011110002012???21000021010011311112110010110110001?1??011001112110011 
Kombuisia_frerensis 10102012101000012?00012??011010101000000100020102011?1??02?10020?0101?1???11103011010?21100?1??10011120010110100?2012???4101002001?011?110121??????????????????????????????0?? 
Myosaurus_gracilis 10002112101000012000012??11101010120000010001020002000100201002010101011111010311101012110121001001112001111110001012???410000210??01131??1210?11011010110?????0??????????00?? 
Cistecephalus_microrhinus 10102012101000012010012??111010101000[01]101[01]000?21002000101201002001101011011110311101012110021?00?011120001?11100?1112???4000202101011131111210?1100012210011111010011012110011 
Cistecephaloides_boonstrai 10002012101000012010012??01101000100000110000?210020?01012010020001010110111103?11010120??0?1????011110?1??11100?1112???4000202101?111?111121??????????????????????????????0?? 
Kawingasaurus_fossilis 10002012101000012010012??01101000020000010000?21002001???201002001?010110111103111010120?0011????011110?0??0110001012?????00001001111???11121??11000?2200011?11???????1211?011 
Daqingshanodon_limbus 12002212101000002000022??11010100200?00010001011100000000211?02011101011??12203011010121001210?00??11?????1011?0?1112???2101301211?0114111121??????????????????????????????0?? 
Keyseria_benjamini 120022?21010000?2000022??110101102000000000010110000?0000211002011101011??122030?1?10121000210??01?11210111?1100???????????????????????????2?????????????????????????????????? 
Rhachiocephalus_magnus 12002212101100002000012??11000100200110001001011200000210211002011101111111220301101012100121000012112001110110001112???200130100100114111121??0011[01]11010100???????011????1010 
Kitchinganomodon_crassus 12002212101100002000012??11000100200110001001011200000211211102011101111011220301101012100131?0?012112011?101100?1112???2001?0121??0?1411?121???00???10?010????????????????0?? 
Oudenodon_bainii 12002212101100002000012??11010100210[01]01000001011100000101211102011101011111220301101012100121000012112001110110001112???200130121100114111121200001001010100?11011101112110110 
Tropidostoma_dubium 12002212101100002000021011101010021010100000101110000010121110201110101100122030110101210012100?012112001110110001111???2001301211?01141111212?0001001010100???0???011????000? 
Australobarbarus 120022121011000020000210?110101002?0?010000010111000001012111020111010111112203010010121011210??0121120111101100?111120?2001301211?01141??121??????????????????????????????00? 
Syops_vanhoepeni 1??012?21011000?2000022??1101011020011?00??02011201010100??1?????11??011111220301111?121?1??1?????2????0??1?010??1?1????200????????0???11?12???????????????????????????????1?? 
Odontocyclops_whaitsi 12002212101100002000022??1101010020012000000211110000020121110201110101111122030110101210012100?012112011?101100?1112???200130121??011411?121200001??1010100???0111011?????010 
Idelesaurus_tataricus 12002212101100002000022??1101010021011000000211110000010021110201110101100122030111101210012100000211201??100100?1112???2101301211?0114111121??????????????????????????????0?? 
Aulacephalodon_bainii 12002212101110002000022??11010[01]002011200[01]100[12]001001000[12]00211102011101011011220301111012100121000012112[01]01110110001112???200130121110114111121210001001010100?11010101112111110 
Pelanomodon_moschops 12002212101110002000012??1101010020112001100210100100020021120201110101111122030111101210[01]12100?0121121011101100???????????????????????????2???????????????????????????????1?? 
Geikia_locusticeps 12002212101110002000012??110101002011210110021111000002?02012020111010111112203011110121011210000221121011101100?1112???210130101100114111121??00?10???????????????????????1?? 
Geikia_elginensis 120022?2101110002000012??1101011120??21??100????10000???021120201??01?11111?2030?1??01210??210?10??????????????0?1012???210130121?????41??121?????????0101???????????????????? 
Elph_borealis    1??02??2101000002010022??110100100000010000010112000001002110020111010????12203011010?2100?11?000121120???101100?1112???20?130121110???????21??????????????????????????????0?? 
Interpresosaurus_blomi 1200??12101000002010022??1101001?0?000100???10??2?1???????????????????1???1???30??0??????????????????????????????????????????????????????????????????????????????????????????? 
Katumbia_parringtoni 12002212101?0000??10022??11000010100001000001111200000100211?02011?010111112203011010121010210??0121121111?00100?1112???210130121110???????21??????????????????????????????0?? 
Delectosaurus_arefjevi 12002212101000002100022??1101000011000100000201120101010021100201110101111121030111[12]01210112110?0121121???1001000????????????????????????????????????????????????????????????? 
Dicynodon_lacerticeps 12002212101000002000022??110100001[01]0011000002011201010100211002011101011111210301111012100121000022112111110110011112???2101302211?1115111121??????????????????????????????00? 
Daptocephalus_leoniceps 12002212101000002110022??11010010110011000002011201010100211002011101011111210301111012101011101012112111110111011112???210130221111115111121????????101110????0111????????10? 
Dinanomodon_gilli 12002212101000002110122??110100021100110000020112010101002110020111010111112103011110121110211??01211211111011?011?1?????10?3?121??1?1511?12?2?????????????????????????????1?? 
Peramodon_amalitzkii 1??0?????0?00000201002???11?100101100010000020112010?0100211002011?010???????????????12????21?0?0?2?121?11?0?1???111????210???221111?1511?12?3?100101??????????????????????1?? 
Vivaxosaurus_trautscholdi 120022?2101000002010022??1101000111000000000201110101010021100201110101100121030111[12]01210112110?022112[01]?1?10110011112???210130221??1115110121??000??1101110????????????????0?? 
Jimusaria_sinkiangensis 1200???210110000200002???110200001000010000010112010101012110020111010????1210301?11012100?21101022112111?10???0?1112???21013022110111511?121??????????????????????????????0?? 
Sintocephalus_alticeps 120022?21010000?2000022??110000000101100000010111010?010121?0020?1?0??????12103011?1012101?210??0??????????????????????????????????????????2?????????????????????????????????? 
Basilodon_woodwardi 120022?2101100002000022??11000000200111000002011101000101211002011101011111220301111012101?210??0121121?1?1?1101?1?1?????1????221??????1???2?????????????????????????????????? 
Turfanodon_bogdaensis 120022?2101100002110122??1101000221001000000201110101010121100201110???11?12103011?10121111211??0121121???1011001????????????????????????????????????????????????????????????? 
T_jiufengensis   12002212101100002110122??0101001221011001000201120101010?21100201110101111121030?111012111121?0101211??0??10?10011112???2101302211111151?11213????11?1??0?0????????001??1???0? 
Gordonia_traquairi 120022?21?10000??000022??1101001?2?0?010?00010112010?010?211002011?010?1??1?103??????12101??1???0???12??11???1?0?1112???2?0?30221????1?1??121???001??10?0100???0???????????00? 
Euptychognathus_bathyrhynchus 120022?2101101102000022??1101001?0?1?1000000101120101010?21100201110101111121030?1???1210?1210??02211?11??101100?1112???2101302211?1???1???21??????????????????????????????1?? 
Lystrosaurus_hedini 12002212101111102000022??11010000200110001001011001010100211002011101011111210301112?121010411??02211210??10110011112???210130221101115110121?????11???????????????????????1?? 
Lystrosaurus_maccaigi 120022?21011111?2000022??110100110101110?10020?10010?0100211002011101?11111210301012?121010411??02211210??1?1100?1112???210130221??11151??1213????????010100?11?11?0011211110? 
Lystrosaurus_curvatus 120022?2101111102000022??11010010210111001002011001010100211002011101011111210301012?121011211000221121???1001001111?????10???221101?1511?12???0001??10101?0???1???001????110? 
Lystrosaurus_declivis 12002212101111102000022??11010010212111001002011001010100211002011101011111210301012?12101121100022112101110010011112???2101302211011151101213?0??1??1011100?1111110011211110? 
Lystrosaurus_murrayi 12002212101011102000022??11010010202110001002011001010100211002011101011111210301012?121011211?0022112111110110001112???210130221101115110121??0001111011100?111??10111211110? 
Shansiodon       12002212101100002000022??1101001?2?0011010002011201120101201002111101?????1210301?12?12101??1?0?0221120?111?110011112???20013022110??0?1??1212?0001??1110111?110???1111211?110 
Tetragonias_njalilus 12002212101100002000022??110[12]0010200010010001011201120101201002111101011111210301012?121010211010?2112111110110011112???210130121101105111121200001001110100?1101111121211?110 
Vinceria_andina  120022?21011000?2000022??11020010200?1001000101120112010120100201110??11111???30??12?121010211??022?1?0?111?11???1??2?????????????????????121????????????????????????????????? 
Rhinodicynodon_gracile 120022?2101100002000022??110100102100110100010112011201002010021111010????121030?112?12101??1?0?022?1?????1?0100?1112???210130221??11??1??121??000100101?100???0111112?????110 
Dinodontosaurus  120022?2101100002010022??110100103100100100020112011201012010021111010111112103000110121010111?1022?1211???0100011112???21013012110010?11?121300001001100101?1101110121211?10? 
Angonisaurus_cruickshanki 120022?21?1100002?00112??1101001???001001100201100111010120100201110??11111???30?1???12101??110?0221120???1?110?11112???21013012110110011?1213??00100?10?10????0111????????111 
Kannemeyeria_simocephalus 120022?2101000002110022??01020000320010011012011211020101211002011101011111210301112?1210101111102212201??10100111112???210130221101115111121300011001010100?11011101112111110 
Kannemeyeria_lophorhinus 120022?2101000202110122??010100003200200100110112110201012110?2011101?11111210301?12?12101111101022??201??1?000??1112???210130121??110?010121???00???11?110????0?????????????? 
Dolichuranus_primaevus 120022?2101100002110022??1102000030001001100101121102010120100201110101111121030101101210106110?02212200??1?1001?1112???2101301211?110?11?121??0000??1100101???????012?????110 
Sinokannemeyeria 120022?2101000202120022??11010000310?10011012011201010101201002111101111111210301??2?12101?211??0221?20?1110100111112???2101301211???0?11?1212000010?1110101?110???0111211?110 
Parakannemeyeria 120022?2101100202020122??110200003?0110011012011201010101201002111101011111210301?12?1210101110?022??2011110100111112???2101?0121???1??11?1213?0001001010100?110111[01]111211??10 
Xiyukannemeyeria_brevirostris 120????21011002?2020022??110200103?011001101201120101010?2010021111010111112??301?12?12??10211??022??20?111?000??1112???210???1211??1??11?121???0?1??1110?00?110???0111211?110 
Rabidosaurus_cristatus 120?22?2101000002110022??110?000?3?0010011?1201?0?1??010?211??2?1110??????12??30101??121?1?11???0?2????1??1??00?1?????????????????????????????????????1??????????????????????? 
Rhadiodromus     120022?2101100002010022??11020000310[01]1001101111120102010?20100201110??1111121030?1?1012??1??1?11022?220???10110??????????????????????????????????????????????????????????????? 
Wadiasaurus_indicus 120022?21010000?21100[12]2??110?000???0010??001??11011??0??120100201?1010????1???30??12?12101??1???022??20???1?10?1?1112???2??130?????????11?121200101?01111101???0111111?????110 
Shaanbeikannemeyeria 120022?2101100002010022??110100003100100110110112010?0101211002111101?1111121030111?012101?211??0221220?????100??1112???20?1??121????????1?21???001??1??1100???????011???????? 
Rechnisaurus_cristarhynchus 120022?21011002?2010122??110?000030001001001??1?10102010?2??0?2???????????121030?011012101??1???0221220???????0??????????????????????????????????????????????????????????????? 
Uralokannemeyeria_vjuschkovi 120022?21?11002?2??0122???10?000????01?0110120111010?010?201?02011101011111???30?????12???1211??022?220???1?100????????????????????????????2?2?????????????????0?????????????? 
Zambiasaurus_submersus 120022?21??1???????0012???1?0?????????00???10?1100???010220???2?1????0??????????????????????????????????????110????12???2??1??????0?????????1?0?111001?01100???0111111?????111 
Placerias_hesternus 120002?21??000202000022??11100000310?100110110100011101022010120111010???????????????1????051110022??20?111?101?11112???200130???10??1?1??121?00111001?0010????0111111????1111 
Moghreberia_nmachouensis 1?0002?21010002??020022???102000?3?0??0011?1201000111010220?01201??0?0111112103011????210???1??0?221?20?????101??1112???2?013012110????0??121??????????????????????????????1?? 
Stahleckeria_potens 120020?2101100002120112??11010000310010111010?11001010102201002011101011111210301111012111011111022112111?10100011112???210130121101110011121310101001110101?1101111111211?010 
Sangusaurus_parringtonii 120022?2101100001010112??01010000310020111001011101020102201002001101?1???1210301112?121010111110221121???11100011112????10130121111?100111213?????????????????0111111?????0?? 
Eubrachiosaurus_browni ????????????????????????????????????????????????????????????????????????????????????????????????????????????????????????????????????????????????101??1?0010????0????????????10 
Jachaleria       12002212101100002110112??110100103101101110020112011201022010020011011111112103010?2?121010111?102213200??101000??112???2?01?0????????????121210010???1????1???0111111?????0?? 
Ischigualastia_jenseni 120022?2101100002120112??1101000031001011101101120112010220100200110111111121030??12?121010511?10221320?11101000?1112???2101301????1??001?121210100101100101?1101111111211?010 
Rastodon_procurvidens 1???2??210100000200002???110000001000000000010111000000002110020111010?110????????0??1210?12100?00??1?00??101100?101????200??0200100?1?1????1??????????????????????????????0?? 
Sauroscaptor_tharavati 1???2??21?100001?000012???110100?1?0?00?10000???0020?0100201002001101011??11103??10?01211?131????01?1?00????1100?111????4000?021010??1?1????1??????????????????????????????0?? 
Bulbasaurus_phylloxyron 12002212101100002000022??1101000[01]2[01]1000011002011[12]01000[12]002111020111010110112203011010121001210000121120???101100?111????2101?01211??????????1???????????0??????????????????1?? 
Compsodon_helmoedi 101110121010000120100200111101010100001000002110100000300211002011?0101110111031110101211002000?0111120011110101?1???????????????????????????????????????????????????????????? 
Pentasaurus_goggai ????????????????????????????????????????????20??????1010???????????????????????????????????????????????????????????12???200???10?101???????????????00????101???????????????111 
Thliptosaurus_imperforatus 1????????0?0000??00001???11??1?00100?0001000101?0?20?1???2?10020???01????????????????1211???????001?1?0?????110??211????410??????100?1?11112?????????????????????????????????? 
Ufudocyclops_mukanelai 120?22?2101?00002010?12??1101000?2?0010011000?11011110102201002011101011111210302112?121110111?10?211?0???1?1100?1112????1013?12110??????1?21????????????????????????????????? 
Dicynodon_angielczyki 12002212101000002000022??11010000100011000002011200010100211002011101011111210301111012101121000022112111110110011112???210130201111115111121????????????????????????????????? 
Daptocephalus_huenei 120022?2101000002110022??1101001011001100000201120101010021100201110101111121030111101210101110101211211111011101????????????????????????????????????????????????????????????? 
LPB_1993_3       120022121010000???00022??1101000??2????????0???????0?0100211002011?0??11111210301??101210112110?022?120?????01011????????????????????????????????????????????????????????????? 
LPB_1993_2       1200221210?10000?100?22??1101001?100?10??100201110000010021100201??0??????1????????1012??10?11??022?120?????01??1????????????????????????????????????????????????????????????? 
LPB_1995_9       12002012101?000??100022??0101001?1000100100010?1100000100211?02??1?0??1111121030???1012101?2110?02???20????????1?????????????????????????????????????????????????????????????? 
Taoheodon_baizhijuni 120022?2101?00002?10022??110100011001100100010?1100000100211????111?101???12103011110120?01211000021?2?????01010?1112???2101?0221111115?????1????????????????????????????????? 
; 

Ccode  
   +[/1  0        +[/1  1        +[/1  2        +[/1  3        +[/1  4      
   +[/1  5        +[/1  6        +[/1  7        +[/1  8        +[/1  9      
   +[/1  10       +[/1  11       +[/1  12       +[/1  13       +[/1  14     
   +[/1  15       +[/1  16       +[/1  17       +[/1  18       +[/1  19     
   +[/1  20       +[/1  21       +[/1  22       -[/1  23       -[/1  24     
   -[/1  25       -[/1  26       -[/1  27       -[/1  28       -[/1  29     
   -[/1  30       -[/1  31       -[/1  32       -[/1  33       -[/1  34     
   -[/1  35       -[/1  36       -[/1  37       -[/1  38       -[/1  39     
   -[/1  40       -[/1  41       -[/1  42       -[/1  43       -[/1  44     
   -[/1  45       -[/1  46       -[/1  47       -[/1  48       -[/1  49     
   -[/1  50       -[/1  51       -[/1  52       -[/1  53       -[/1  54     
   +[/1  55       -[/1  56       +[/1  57       -[/1  58       -[/1  59     
   +[/1  60       -[/1  61       -[/1  62       -[/1  63       -[/1  64     
   -[/1  65       -[/1  66       -[/1  67       -[/1  68       -[/1  69     
   -[/1  70       -[/1  71       -[/1  72       -[/1  73       -[/1  74     
   -[/1  75       -[/1  76       -[/1  77       +[/1  78       -[/1  79     
   +[/1  80       -[/1  81       -[/1  82       +[/1  83       -[/1  84     
   -[/1  85       -[/1  86       -[/1  87       -[/1  88       -[/1  89     
   -[/1  90       -[/1  91       -[/1  92       -[/1  93       -[/1  94     
   -[/1  95       -[/1  96       -[/1  97       -[/1  98       -[/1  99     
   -[/1  100      +[/1  101      -[/1  102      -[/1  103      -[/1  104    
   -[/1  105      -[/1  106      -[/1  107      -[/1  108      -[/1  109    
   -[/1  110      -[/1  111      -[/1  112      -[/1  113      -[/1  114    
   -[/1  115      -[/1  116      -[/1  117      -[/1  118      -[/1  119    
   -[/1  120      -[/1  121      -[/1  122      -[/1  123      -[/1  124    
   -[/1  125      -[/1  126      -[/1  127      -[/1  128      -[/1  129    
   -[/1  130      -[/1  131      -[/1  132      -[/1  133      -[/1  134    
   -[/1  135      -[/1  136      -[/1  137      -[/1  138      +[/1  139    
   -[/1  140      -[/1  141      -[/1  142      -[/1  143      -[/1  144    
   -[/1  145      -[/1  146      -[/1  147      -[/1  148      +[/1  149    
   +[/1  150      -[/1  151      -[/1  152      -[/1  153      -[/1  154    
   -[/1  155      -[/1  156      -[/1  157      -[/1  158      -[/1  159    
   -[/1  160      -[/1  161      +[/1  162      -[/1  163      -[/1  164    
   +[/1  165      -[/1  166      -[/1  167      -[/1  168      -[/1  169    
   -[/1  170      -[/1  171      +[/1  172      +[/1  173      -[/1  174    
   -[/1  175      -[/1  176      -[/1  177      -[/1  178      -[/1  179    
   -[/1  180      -[/1  181      -[/1  182      -[/1  183      -[/1  184    
   -[/1  185      -[/1  186      -[/1  187      +[/1  188      -[/1  189    
   -[/1  190      -[/1  191      -[/1  192      -[/1  193      -[/1  194    
   -[/1  195      -[/1  196   ; 
; 
Ancstates 
 -0      -1      -2      -3      -4      -5      -6      -7      -8      -9      
 -10     -11     -12     -13     -14     -15     -16     -17     -18     -19     
 -20     -21     -22     -23     -24     -25     -26     -27     -28     -29     
 -30     -31     -32     -33     -34     -35     -36     -37     -38     -39     
 -40     -41     -42     -43     -44     -45     -46     -47     -48     -49     
 -50     -51     -52     -53     -54     -55     -56     -57     -58     -59     
 -60     -61     -62     -63     -64     -65     -66     -67     -68     -69     
 -70     -71     -72     -73     -74     -75     -76     -77     -78     -79     
 -80     -81     -82     -83     -84     -85     -86     -87     -88     -89     
 -90     -91     -92     -93     -94     -95     -96     -97     -98     -99     
 -100    -101    -102    -103    -104    -105    -106    -107    -108    -109    
 -110    -111    -112    -113    -114    -115    -116    -117    -118    -119    
 -120    -121    -122    -123    -124    -125    -126    -127    -128    -129    
 -130    -131    -132    -133    -134    -135    -136    -137    -138    -139    
 -140    -141    -142    -143    -144    -145    -146    -147    -148    -149    
 -150    -151    -152    -153    -154    -155    -156    -157    -158    -159    
 -160    -161    -162    -163    -164    -165    -166    -167    -168    -169    
 -170    -171    -172    -173    -174    -175    -176    -177    -178    -179    
 -180    -181    -182    -183    -184    -185    -186    -187    -188    -189    
 -190    -191    -192    -193    -194    -195    -196   ; 
 
xgroup 
 
 
 
; 
agroup 
 
 
 
; 
taxcode  
+0      +1      +2      +3      +4      +5      +6      +7       
+8      +9      +10     +11     +12     +13     +14     +15      
+16     +17     +18     +19     +20     +21     +22     +23      
+24     +25     +26     +27     +28     +29     +30     +31      
+32     +33     +34     +35     +36     +37     +38     +39      
+40     +41     +42     +43     +44     +45     +46     +47      
+48     +49     +50     +51     +52     +53     +54     +55      
+56     +57     +58     +59     +60     +61     +62     +63      
+64     +65     +66     +67     +68     +69     +70     +71      
+72     +73     +74     +75     +76     +77     +78     +79      
+80     +81     +82     +83     +84     +85     +86     +87      
+88     +89     +90     +91     +92     +93     +94     +95      
+96     +97     +98     +99     +100    +101    +102    +103     
+104    +105    +106    +107    +108    +109    +110    +111     
+112     
; 
 
blocks 0 23 ; 

proc/;
